# Supplementary material for: Preparation and Characterization of Screen-Printed Cu2S/PEDOT:PSS Hybrid Films for Flexible Thermoelectric Power Generator
Source: Nanomaterials (Basel). 2022 Jul 15;12(14):2430. doi: 10.3390/nano12142430 (PMC9324872; doi:10.3390/nano12142430)
Supplement: Supplementary file 1 [file nanomaterials-12-02430-s001.zip]

Archive with 1 entries (1 files):
- nanomaterials-1783487-supplementary.pdf
